# Supplementary material for: KLF5 Is Activated by Gene Amplification in Gastric Cancer and Is Essential for Gastric Cell Proliferation
Source: Cells. 2021 Apr 24;10(5):1002. doi: 10.3390/cells10051002 (PMC8152363; doi:10.3390/cells10051002)
Supplement: Supplementary file 1 [file cells-10-01002-s001.zip]

Archive with 1 entries (1 files):
- cells-1172177-supplementary.pdf
